# Supplementary material for: Discrepancy between reference phenotypic and genotypic detection of cphA metallo-β-lactamase in Aeromonas spp
Source: J Clin Microbiol. 2026 Apr 30;64(6):e01272-25. doi: 10.1128/jcm.01272-25 (PMC13251357; doi:10.1128/jcm.01272-25)
Supplement: Table S1 — Genotypic and phenotypic data for each Aeromonas isolate. [file jcm.01272-25-s0002.xlsx]

## Sheet: Sheet1
Table S1: Genotypic and Phenotypic Data for Each Aeromonas Isolate					Beta-lactamase Class				CIM Test		Disk Diffusion 0.5 McFarland							Broth Microdilution 0.5 McFarland
Isolate Number	Species	Specimen Type	Organism Reported in LIS	Organism MALDI-ToF ID	CLASS A	CLASS B	CLASS C	CLASS D	MCIM	ECIM	CRO	CAZ	CPM	FOX	IPM	ETP	MPM	PIP/TZ	CRO	CAZ	CPM	IPM	MPM	ETP			MIC
1	A. caviae	Blood, Peripheral Vein	Aeromonas hydrophila/caviae	Aeromonas hydrophila/punctata(caviae)			MOX-12 (99.31%)	OXA-780 (99.50%)	NEG	N/A	28	25	28	17	27	29	30	≤8	≤1	1	≤0.5	≤0.25	≤0.25	≤0.25			S	I	R
2	A. caviae	Blood, Peripheral Vein	Aeromonas punctata (caviae)	Aeromonas punctata (caviae)			MOX-12 (99.13%)	OXA-504 (98.99%)	NEG	N/A	32	30	34	22	29	30	32	≤8	≤1	≤0.5	≤0.5	≤0.25	≤0.25	≤0.25		PIP/TZ	≤16	32-64	≥128
3	A. caviae	Blood, Peripheral Vein	Aeromonas punctata (caviae)	Aeromonas punctata (caviae)			MOX-12 (99.05%)	OXA-504 (99.50%)	NEG	N/A	30	28	32	22	27	29	31	≤8	≤1	≤0.5	≤0.5	≤0.25	≤0.25	≤0.25		CRO	≤1	2	≥4
4	A. caviae	Blood, Peripheral Vein	Aeromonas species	Aeromonas punctata (caviae)			MOX-12 (98.87%)	OXA-504 (99.50%)	NEG	N/A	30	27	31	21	29	30	30	≤8	≤1	≤0.5	≤0.5	≤0.25	≤0.25	≤0.25		CAZ	≤4	8	≥16
5	A. caviae	Urine, Catheterized-Foley	Aeromonas punctata (caviae)	Aeromonas punctata (caviae)			MOX-8 (99.91%)	OXA-504 (100%)	NEG	N/A	30	29	34	23	31	33	33	≤8	≤1	≤0.5	≤0.5	≤0.25	≤0.25	≤0.25		CPM	≤2	4-8	≥16
6	A. caviae	Urine, Clean Catch, Midstream	Aeromonas punctata (caviae)				MOX-12 (100%)	OXA-504 (99.25%)	NEG	N/A	27	27	30	21	28	28	28	≤8	8	2	1	≤0.25	≤0.25	≤0.25		IPM	≤1	2	≥4
7	A. caviae	Respiratory, Lower, Tracheal Aspirate	Aeromonas punctata (caviae)	Aeromonas punctata (caviae)			MOX-12 (100%)	OXA-504 (100%)	NEG	N/A	28	27	31	18	26	28	30	≤8	≤1	≤0.5	≤0.5	≤0.25	≤0.25	≤0.25		MPM	≤1	2	≥4
8	A. caviae	Stool	Aeromonas species				MOX-8 (99.91%)	OXA-504 (100%)	NEG	N/A	28	28	31	6	29	29	32	≤8	2	≤0.5	≤0.5	≤0.25	≤0.25	≤0.25		ETP	≤0.5	1	≥2
9	A. caviae	Wound, Leg	Aeromonas punctata (caviae)	Aeromonas punctata (caviae)			MOX-12 (99.13%)	OXA-780 (100%-contig23), OXA-2 (100%-contig3)	NEG	N/A	26		28	16	26	27	28	≤8	≤1	2	≤0.5	≤1	≤0.25	≤0.25
10	A. caviae	Blood, Peripheral Vein	Aeromonas punctata (caviae)	Aeromonas punctata (caviae)			MOX-12 (99.22%)	OXA-504 (99.12%)	NEG	N/A	18		29	13	24	25	27	128	16	4	≤0.5	≤1	≤0.25	≤0.25
11	A. caviae	Respiratory, Lower, Endotracheal	Aeromonas hydrophila group	Aeromonas punctata (caviae)			MOX-8 (100%)	OXA-780 (100%)	NEG	N/A	26		30	6	27	27	29	≤8	≤1	2	≤0.5	≤1	≤0.25	≤0.25			Zone Size
12	A. caviae	Blood, Peripheral Vein	Aeromonas punctata (caviae)	Aeromonas punctata (caviae)			MOX-12 (99.39%)	OXA-504 (99.37%)	NEG	N/A	29	26	29	19	25	26	29	≤8	≤1	≤0.5	≤0.5	≤1	≤0.25	≤0.25			S	I	R
13	A. caviae	Blood, Peripheral Vein	Aeromonas punctata (caviae)	Aeromonas punctata (caviae)			MOX-12 (99.13%)	OXA-504 (98.62%)	NEG	N/A	28	27	31	19	27	30	31	≤8	≤1	≤0.5	≤0.5	≤1	≤0.25	0.5		CRO	≥23	20-22	≤19
14	A. caviae	Wound, Leg	Aeromonas species	Aeromonas punctata (caviae)			MOX-2 (98.78%)	OXA-504 (99.25%)	NEG	N/A	28	25	29	6	27	27	31	≤8	2	1	≤0.5	≤1	≤0.25	≤0.25		CAZ	≥21	18-20	≤17
15	A. caviae	Body Fluid, Peritoneal Fluid	Aeromonas punctata (caviae)	Aeromonas punctata (caviae)			MOX-8 (99.91%)	OXA-504 (100%)	NEG	N/A	30	30	32	6	29	29	32	≤8	≤1	≤0.5	≤0.5	≤1	≤0.25	≤0.25		CPM	≥25	19-24	≤18
16	A. caviae	Blood, Port-A-Cath	Aeromonas punctata (caviae)	Aeromonas punctata (caviae)			MOX-12 (98.96%)	OXA-780 (98.49%)	NEG	N/A	30	28	31	20	27	28	31	≤8	≤1	≤0.5	≤0.5	≤1	≤0.25	≤0.25		FOX	≥18	15-17	≤14
17	A. caviae	Stool	Aeromonas species	Aeromonas caviae			MOX-12 (99.65%)	OXA-504 (99.37%)	NEG	N/A	24	22	24	17	22	25	25	≤8	≤1	≤0.5	≤0.5	≤1	≤0.25	≤0.25		IPM	≥23	20-22	≤19
18	A. caviae	Urine, Suprapubic Catheter	Aeromonas punctata (caviae)				MOX-12 (100%)	OXA-780 (100%)	NEG	N/A	23	22	27	10	22	23	25	≤8	2	≤0.5	≤0.5	≤1	≤0.25	≤0.25		ETP	≥22	19-21	≤18
19	A. media	Drainage, Maxillary Sinus	Aeromonas species	Aeromonas media				OXA-917 (96.98%)	NEG	N/A	25	25.8	30	24	27	28	31	≤8	≤1	≤0.5	≤0.5	≤1	≤0.25	≤0.25		MPM	≥23	20-22	≤19
20	A. dhakensis / A. hydrophila	Exudate, Abdominal Incision	Aeromonas species	Aeromonas punctata/hydrophilia		imiH (94.90%) - cphA gene family		OXA-726 (97.99%)	POS	POS	27		32	6	22	23	26	64	≤1	≤0.5	≤0.5	≤1	≤0.25	≤0.25
21	A. dhakensis / A. hydrophila	Blood, Port-A-Cath	Aeromonas punctata (caviae)			imiH (95.29%) - cphA gene family		OXA-726 (97.48%)	POS	POS	29	28	33	6	22	24	29	≤8	≤1	≤0.5	≤0.5	≤1	≤0.25	0.5
22	A. hydrophila	Respiratory, Lower, Nasotracheal Suction	Aeromonas hydrophila group	Aeromonas hydrophila	SHV-5 (100%); AAK-1 (96.26%); TEM-1 like (99.88%)	imiH (95.16%) - cphA gene family	CepS (96.34%)	OXA-1, OXA-140, OXA-726 (100%)	POS	NEG	14	10	22	16	22	17	24	32	64	>32	4	≤1	0.5	>4
23	A. hydrophila	Body Fluid, Other	Aeromonas species	Aeromonas hydrophila	SHV-5 (100%); AAK-1 (96.26%)	imiH (95.16%) - cphA gene family	CepS (96.34%)	OXA-232 (100%); OXA-726 (100%)	POS	NEG	6	6	16	6	7	6	6	>128	>64	>32	32	>8	>16	>4
24	A. hydrophila	Body Fluid, Peritoneal Fluid	Aeromonas hydrophila group	Aeromonas hydrophila		cphA2 (95.29%); VIM-2 (100%)	CepS (96.96%)	OXA-726 (98.24%)	POS	POS	6	10	18	6	9	6	6	64	>64	>32	16	>8	>16	>4
25	A. hydrophila	Body Fluid, Peritoneal Fluid	Aeromonas species	Aeromonas hydrophila	KPC-3 (100%); TEM-1 like (99.88%); SHV-5 (100%); AAK-1 (96.26%)	imiH (95.16%) - cphA gene family	CepS (96.34%)	OXA-9, OXA-726 (100%)	POS	NEG	6	6	6	6	6	6	6	>128	>64	>32	>32	>8	>16	>4
26	A. hydrophila	Lesion, Abdomen	Aeromonas hydrophila group	Aeromonas hydrophila		cphA2 (94.64%)	CepS (96.00%)	OXA-726 (97.99%)	POS	POS	31	30.2	30	22	22	24	27	≤8	≤1	≤0.5	≤0.5	≤1	≤0.25	≤0.25
27	A. hydrophila	Body Fluid, Abdomen	Aeromonas hydrophila group	Aeromonas hydrophila		imiH (95.16%) - cphA gene family		OXA-724 (98.23%)	POS	NEG	11	10	22	10	26	17	26	>128	>64	>32	>32	2	2	>4
28	A. hydrophila	Swab, Surgical, Knee, Left	Aeromonas species	Aeromonas hydrophila		imiH (96.21%) - cphA gene family	CepS (96.95%)	OXA-912 (91.93%)	POS	POS	32	30	34	19	22	25	26	≤8	≤1	≤0.5	≤0.5	1	≤0.25	≤0.25
29	A. hydrophila	Urine, Clean Catch, Midstream	Aeromonas hydrophila group			imiH (93.99%) - cphA gene family	CepS (96.69%)	OXA-726 (98.49%)	POS	POS	30	27.4	30	23	20	20	26	≤8	≤1	≤0.5	≤0.5	≤1	≤0.25	0.5
30	A. hydrophila	Wound, Ankle	Aeromonas hydrophila group	Aeromonas hydrophila		imiH (95.03%) - cphA gene family	CepS (97.04%)	OXA-726 (98.36%)	POS	POS	28		31	15	20	20	23	≤8	≤1	1	≤0.5	≤1	≤0.25	≤0.25
31	A. veronii	Blood, Peripheral Vein	Aeromonas sobria	Aeromonas sobria		cphA3 (96.47%)		OXA-912 (98.49%)	POS	POS	31	31	32	27	22	22	23	>128	≤1	≤0.5	≤0.5	2	0.5	1
32	A. veronii	Blood, Peripheral Vein	Aeromonas species	Aeromonas sobina/veronii		cphA3 (96.20%)		OXA-912 (97.11%)	POS	POS	34	30	33	32	29	28	31	≤8	≤1	≤0.5	≤0.5	≤0.25	≤0.25	≤0.25
33	A. veronii	Blood, Peripheral Vein	Aeromonas species	Aeromonas sobina/veronii		cphA3 (96.34%)		OXA-912 (97.23%)	POS	POS	32	32	34	33	20	26	27	≤8	≤1	≤0.5	≤0.5	1	≤0.25	≤0.25
34	A. veronii	Blood, Peripheral Vein	Aeromonas hydrophila/caviae	Aeromonas hydrophilia/punctata (caviae)		cphA3 (96.47%)		OXA-912 (96.73%)	POS	POS	33	33	36	32	20	22	22	>128	≤1	≤0.5	≤0.5	1	0.5	2
35	A. veronii	Blood, Peripheral Vein	Aeromonas species	Aeromonas sobria/veronii		imiS (90.35%) - cphA gene family		OXA-912 (97.61%)	POS	POS	39	33	34	34	20	22	23	≤8	≤1	≤0.5	≤0.5	2	5	1
36	A. veronii	Stool	Aeromonas species			cphA4 (95.00%)		OXA-912 (97.74%)	POS	POS	29	25	28	27	20	23	26	32	≤1	≤0.5	≤0.5	1	0.5	0.5
37	A. veronii	Blood, Peripheral Vein	Aeromonas veronii	Aeromonas sobina/veronii		cphA6 (95.29%)		OXA-912 (98.11%)	POS	POS	31		33	29	20	22	26	32	≤1	≤0.5	≤0.5	≤1	0.5	≤0.25
38	A. veronii	Blood, Peripheral Vein	Aeromonas species			cphA7 (95.95%)		OXA-912 (97.74%)	POS	POS	34		34	28	20	22	25	16	≤1	≤0.5	≤0.5	≤1	≤0.25	≤0.25
39	A. veronii	Respiratory, Lower, Endotracheal	Aeromonas species (sobria/veronii)	Aeromonas sobria/veronii		cphA7 (95.95%)		OXA-912 (97.48%)	POS	NEG	31	25	29	25	21	25	28	≤8	≤1	≤0.5	≤0.5	≤1	0.5	≤0.25
40	A. veronii	Stool	Aeromonas sobria			imiS (90.22%) - cphA gene family		OXA-912 (97.23%)	POS	POS	31	24.4	31	23	18	19	22	≤8	≤1	≤0.5	≤0.5	≤1	≤0.25	≤0.25
41	A. veronii	Blood, Peripheral Vein	Aeromonas species	Aeromonas sobria/veronii		cphA3 (95.42%)		OXA-912 (97.86%)	POS	POS	32	25	26	28	23	26	25	≤8	≤1	≤0.5	≤0.5	≤1	≤0.25	≤0.25
42	A. veronii	Blood, Peripheral Vein	Aeromonas hydrophila group			imiS (90.09%) - cphA gene family		OXA-912 (98.62%)	POS	POS	29	26	28	30	20	22	26	≤8	≤1	≤0.5	≤0.5	≤1	≤0.25	≤0.25
43	A. veronii	Blood, Peripheral Vein	Aeromonas species	Aeromonas veronii(N)/jandaei/sobria		cphA3 (96.34%)		OXA-912 (97.99%)	POS	POS	31	26	31	28	23	25	30	≤8	≤1	≤0.5	≤0.5	≤1	≤0.25	≤0.25
1	Gray boxes indicate that data is not available. For Beta-lactamase classes, the isolate did not have resistance gene in that class.
2	For phenotypic susceptibility, green boxes indicates susceptibility to the antibiotic; Red boxes indicate resistance to the antibiotic; Orange boxes indicates intermediate interpretation to the antibiotic
3	Breakpoints based on M45 3rd Edition; breakpoint table indicated by phenotypic data
4	Abbreviations: CRO - Ceftriaxone; CAZ - Ceftazidime; CPM - Cefepime; FOX - Cefoxitin; IMP - Imipenem; ETP - Ertapenem; MPM - Meropenem; PIP/TZ - Piperacillin/Tazobactam
